# Supplementary material for: Arvanil reverses cisplatin resistance in ovarian cancer by activating HMOX1-driven ferroptosis
Source: Sci Rep. 2026 May 2;16:20285. doi: 10.1038/s41598-026-51046-4 (PMC13324716; doi:10.1038/s41598-026-51046-4)
Supplement: Supplementary file 9 — Supplementary Material 9 [file 41598_2026_51046_MOESM9_ESM.xlsx]

## Sheet: Sheet1
Combination index (CI) analysis of Arvanil and cisplatin at different effect levels (Fa) in A2780-DDP and SKOV3-DDP cells
A2780-DDP					SKOV3-DDP
Effect level (Fa)	Combination index (CI)	Cell viability (%)			Effect level (Fa)	Combination index (CI)	Cell viability (%)
0.15	1.54	85			0.25	1.5	75
0.28	1.25	72			0.3	1.1	70
0.41	1	59			0.4	1.11	60
0.4	0.83	60			0.43	0.86	57
0.56	0.7	44			0.49	0.8	51
0.62	0.61	38			0.62	0.61	38
0.52	0.58	48			0.52	0.76	48
0.6	0.55	40			0.64	0.5	36
0.72	0.45	28			0.7	0.42	30
