# Supplementary material for: Arvanil reverses cisplatin resistance in ovarian cancer by activating HMOX1-driven ferroptosis
Source: Sci Rep. 2026 May 2;16:20285. doi: 10.1038/s41598-026-51046-4 (PMC13324716; doi:10.1038/s41598-026-51046-4)
Supplement: Supplementary file 11 — Supplementary Material 11 [file 41598_2026_51046_MOESM11_ESM.xlsx]

## Sheet: Sheet1
Tumor_(length and width )
Days	Control1_L(mm)	Control1_W(mm)	Control2_L(mm)	Control2_W(mm)	Control3_L(mm)	Control3_W(mm)	Control4_L(mm)	Control4_W(mm)	Control5_L(mm)	Control5_W(mm)	Cis1_L(mm)	Cis1_W(mm)	Cis2_L(mm)	Cis2_W(mm)	Cis3_L(mm)	Cis3_W(mm)	Cis4_L(mm)	Cis4_W(mm)	Cis5_L(mm)	Cis5_W(mm)	Arv1_L(mm)	Arv1_W(mm)	Arv2_L(mm)	Arv2_W(mm)	Arv3_L(mm)	Arv3_W(mm)	Arv4_L(mm)	Arv4_W(mm)	Arv5_L(mm)	Arv5_W(mm)	Comb1_L(mm)	Comb1_W(mm)	Comb2_L(mm)	Comb2_W(mm)	Comb3_L(mm)	Comb3_W(mm)	Comb4_L(mm)	Comb4_W(mm)	Comb5_L(mm)	Comb5_W(mm)
1	3.54	2.95	3.62	3.02	3.94	3.28	3.26	2.72	3.61	3.01	1.99	1.77	2.32	2.07	2.73	2.43	3.35	2.98	2.7	2.4	2.53	2.27	3.05	2.73	3.01	2.69	2.94	2.63	2.9	2.59	1.88	1.7	2.2	2	1.9	1.73	1.44	1.31	1.89	1.72
4	5.39	4.49	5.45	4.54	5.45	4.55	5.8	4.83	5.53	4.61	4.34	3.86	4.54	4.04	4.58	4.07	4.5	4	4.49	3.99	4.83	4.32	5.18	4.63	5.2	4.66	5.12	4.58	5.09	4.55	3.58	3.25	3.59	3.26	3.71	3.37	3.61	3.28	3.62	3.29
7	6.2	5.16	6.33	5.27	6.63	5.52	7.45	6.21	6.69	5.57	5.58	4.96	5.13	4.56	4.99	4.44	5.23	4.65	5.24	4.66	6.38	5.71	5.61	5.02	5.68	5.08	5.56	4.97	5.83	5.21	4.56	4.15	3.89	3.53	3.89	3.53	4.49	4.08	4.23	3.85
10	8.31	6.92	7.66	6.38	7.68	6.4	6.82	5.69	7.65	6.38	6.67	5.93	6.81	6.06	6.66	5.92	5.52	4.91	6.46	5.74	6.52	5.83	6.66	5.96	6.83	6.11	6.06	5.42	6.53	5.84	4.57	4.15	5.13	4.66	4.01	3.64	4.77	4.34	4.65	4.23
13	10.81	9.01	11.3	9.42	10.09	8.41	8.88	7.4	10.35	8.62	7.51	6.68	7.48	6.65	6.96	6.18	7.11	6.32	7.27	6.46	8.21	7.35	8.67	7.76	8.12	7.27	8.76	7.84	8.45	7.56	4.83	4.39	5.76	5.24	4.29	3.9	4.9	4.46	5	4.55
16	11.83	9.86	12.26	10.22	12.32	10.27	11.55	9.62	12	10	8.27	7.35	8.57	7.62	9.54	8.48	9.49	8.43	9	8	9.45	8.45	9.48	8.48	8.98	8.03	10.04	8.98	9.5	8.5	6.05	5.5	4.96	4.51	5.38	4.89	5.5	5	5.5	5
Tumor volume
Days	Control1_V(mm^3)	Control2_V(mm^3)	Control3_V(mm^3)	Control4_V(mm^3)	Control5_V(mm^3)	Cis1_V(mm^3)	Cis2_V(mm^3)	Cis3_V(mm^3)	Cis4_V(mm^3)	Cis5_V(mm^3)	Arv1_V(mm^3)	Arv2_V(mm^3)	Arv3_V(mm^3)	Arv4_V(mm^3)	Arv5_V(mm^3)	Comb1_V(mm^3)	Comb2_V(mm^3)	Comb3_V(mm^3)	Comb4_V(mm^3)	Comb5_V(mm^3)
1	15.4	16.51	21.19	12.06	16.35	3.12	4.97	8.06	14.87	7.78	6.52	11.37	10.89	10.17	9.73	2.72	4.4	2.84	1.24	2.8
4	54.33	56.17	56.41	67.65	58.76	32.33	37.05	37.93	36	35.74	45.07	55.52	56.46	53.7	52.69	18.91	19.08	21.07	19.42	19.59
7	82.54	87.9	101.01	143.65	103.78	68.64	53.34	49.19	56.54	56.89	104.01	70.69	73.29	68.67	79.13	39.27	24.24	24.24	37.37	31.35
10	198.97	155.9	157.29	110.4	155.69	117.27	125.04	116.7	66.54	106.42	110.8	118.29	127.49	89.01	111.35	39.35	55.7	26.57	44.92	41.6
13	438.78	501.36	356.82	243.13	384.53	167.56	165.39	132.91	142	151.69	221.76	261.04	214.58	269.22	241.47	46.54	79.08	32.63	48.73	51.76
16	575.05	640.27	649.71	534.44	600	223.38	248.81	343.01	337.2	288	337.38	340.86	289.52	404.81	343.19	91.51	50.44	64.32	68.75	68.75
Tumor weight
Weight(g)	Control 1	Control 2	Control 3	Control 4	Control 5	Cis 1	Cis 2	Cis 3	Cis 4	Cis 5	Arv 1	Arv 2	Arv 3	Arv 4	Arv 5	Comb 1	Comb 2	Comb 3	Comb 4	Comb 5
16 day	0.585	0.6503	0.6397	0.5344	0.6	0.2334	0.2588	0.353	0.3472	0.298	0.3574	0.3709	0.3195	0.4048	0.3732	0.0925	0.0904	0.0843	0.0788	0.0788
Mice body weight
Days	Control 1 (g)	Control 2 (g)	Control 3 (g)	Control 4 (g)	Control 5 (g)	Cis 1 (g)	Cis 2 (g)	Cis 3 (g)	Cis 4 (g)	Cis 5 (g)	Arv 1 (g)	Arv 2 (g)	Arv 3 (g)	Arv 4 (g)	Arv 5 (g)	Comb 1 (g)	Comb 2 (g)	Comb 3 (g)	Comb 4 (g)	Comb 5 (g)
1	18.72	18.61	18.84	18.69	18.76	18.71	18.54	18.66	18.59	18.63	18.75	18.68	18.82	18.71	18.77	18.73	18.61	18.69	18.58	18.66
4	18.67	18.57	18.8	18.63	18.71	18.33	18.08	18.29	18.18	18.24	18.63	18.49	18.73	18.55	18.61	18.15	17.96	18.2	17.91	18.06
7	18.58	18.44	18.73	18.49	18.63	17.92	17.66	17.88	17.76	17.83	18.49	18.33	18.59	18.4	18.47	17.61	17.31	17.56	17.29	17.43
10	18.46	18.31	18.61	18.36	18.52	17.51	17.19	17.43	17.34	17.28	18.34	18.16	18.43	18.22	18.31	17.05	16.73	16.99	16.71	16.84
13	18.29	18.17	18.44	18.22	18.35	17.02	16.76	16.99	16.88	16.84	18.17	18	18.27	18.06	18.15	16.49	16.18	16.43	16.11	16.27
16	18.15	18.02	18.31	18.11	18.23	16.61	16.34	16.57	16.43	16.39	18.01	17.85	18.12	17.92	17.99	15.98	15.67	15.92	15.61	15.78
